# Supplementary material for: Novel Tick-Borne Anaplasmataceae Genotypes in Tropical Birds from the Brazilian Pantanal Wetland
Source: Microorganisms. 2024 May 10;12(5):962. doi: 10.3390/microorganisms12050962 (PMC11124045; doi:10.3390/microorganisms12050962)
Supplement: Supplementary file 1 [file microorganisms-12-00962-s001.zip]

Archive with 1 entries (1 files):
- microorganisms-2953404-supplementary.pdf
